# Supplementary material for: The Epigenetic Modifiers HDAC2 and HDAC7 Inversely Associate with Cancer Stemness and Immunity in Solid Tumors
Source: Int J Mol Sci. 2024 Jul 17;25(14):7841. doi: 10.3390/ijms25147841 (PMC11277355; doi:10.3390/ijms25147841)
Supplement: Supplementary file 1 [file ijms-25-07841-s001.zip]

Archive with 1 entries (1 files):
- ijms-3056444-supplementary.pdf
